# Supplementary material for: Systematic Review of Pharmacogenetic Factors That Influence High-Dose Methotrexate Pharmacokinetics in Pediatric Malignancies
Source: Cancers (Basel). 2021 Jun 7;13(11):2837. doi: 10.3390/cancers13112837 (PMC8201112; doi:10.3390/cancers13112837)
Supplement: Supplementary file 1 [file cancers-13-02837-s001.zip]

Archive with 1 entries (1 files):
- cancers-1223411-supplementary.pdf
